# Supplementary material for: Viscoelastic Relaxation of Polymerized Ionic Liquid and Lithium Salt Mixtures: Effect of Salt Concentration
Source: Polymers (Basel). 2021 May 28;13(11):1772. doi: 10.3390/polym13111772 (PMC8199314; doi:10.3390/polym13111772)
Supplement: Supplementary file 1 [file polymers-13-01772-s001.zip]

Archive with 1 entries (1 files):
- polymers-1225027-supplementary.pdf
